# Supplementary material for: Novel Insights into Changes in Gene Expression within the Hypothalamus in Two Asthma Mouse Models: A Transcriptomic Lung–Brain Axis Study
Source: Int J Mol Sci. 2024 Jul 5;25(13):7391. doi: 10.3390/ijms25137391 (PMC11242700; doi:10.3390/ijms25137391)
Supplement: Supplementary file 1 [file ijms-25-07391-s001.zip]

Archive with 1 entries (1 files):
- ijms-3017601-supplementary.pdf
